# Supplementary material for: A new sexannulate species of Orobdella (Hirudinida, Arhynchobdellida, Orobdellidae) from Yakushima Island, Japan
Source: Zookeys. 2012 Apr 6;(181):79–93. doi: 10.3897/zookeys.181.2932 (PMC3332023; doi:10.3897/zookeys.181.2932)
Supplement: XML Treatment for Orobdella mononoke [file zookeys.181.2932-treatment1.xml]

<!DOCTYPE tp:taxon-treatment
  PUBLIC "-//TaxonX//DTD Taxonomic Treatment Publishing DTD v0 20100105//EN" "tax-treatment-NSO.dtd">
<tp:taxon-treatment xmlns:tp="http://www.plazi.org/taxpub"><tp:treatment-meta><mixed-citation publication-type="journal"><person-group><name><surname>Nakano</surname><given-names>Takafumi</given-names></name></person-group><article-title>A new sexannulate species of 
                    <italic>Orobdella</italic> (Hirudinida, Arhynchobdellida, Orobdellidae) from Yakushima Island, Japan
                </article-title><source>Zookeys</source><day>6</day><month>4</month><year>2012</year><volume>2012</volume><issue>181</issue><fpage>79</fpage><lpage>93</lpage><pub-id pub-id-type="doi">10.3897/zookeys.181.2932</pub-id></mixed-citation></tp:treatment-meta><tp:nomenclature><tp:taxon-name>
                            <tp:taxon-name-part taxon-name-part-type="genus">Orobdella</tp:taxon-name-part>
                            <tp:taxon-name-part taxon-name-part-type="species">mononoke</tp:taxon-name-part>
                        <object-id xmlns:xlink="http://www.w3.org/1999/xlink" xlink:type="simple">urn:lsid:zoobank.org:act:8B4ED1DA-E1B9-49A8-8B58-014A0921695C</object-id>
                        <object-id xmlns:xlink="http://www.w3.org/1999/xlink" xlink:type="simple">http://species-id.net/wiki/Orobdella_mononoke</object-id>
                        </tp:taxon-name><tp:taxon-status xmlns:xlink="http://www.w3.org/1999/xlink" xlink:type="simple">sp. n.</tp:taxon-status><xref ref-type="fig" rid="F2">Figs 2</xref><xref ref-type="fig" rid="F3"/><xref ref-type="fig" rid="F4"/><xref ref-type="fig" rid="F5">–5</xref></tp:nomenclature><tp:treatment-sec sec-type="Diagnosis"><title>Diagnosis.</title><p>In life, dorsal surface of somites I–XIII, XXVII and caudal sucker grayish purple and of somites XIV–XXVI amber, ventral surface grayish white. Somite VI <!--PageBreak-->quadrannulate on dorsal, b1 = b2 &lt; a2 = a3, and triannulate on venter, a1 = a2 = a3. Somite VII quadrannulate, somites VIII–XXV sexannulate, somite XXVI quinquannulate. Pharynx reaching to XIV. Gastropore conspicucous at XIII b2 (slightly anterior to middle of annulus). Gastroporal duct, winding at junction with gastropore, tubular but slightly bulbous at junction with crop. Male gonopore at XI c11/c12, female gonopore at XIII b2, behind gastropore, gonopores separated by 8 + 1/2 annuli. Paired epididymides in XV–XIX (approximately four somites). Atrial cornua developed, ovate.</p></tp:treatment-sec><tp:treatment-sec sec-type="Type materials"><title>Type materials.</title><p>KUZ Z224, <bold>holotype</bold>, dissected, collected from under a rock along a mountain trail at Shiratani–unsuikyo, Yakushima, Kagoshima Pref. (Yakushima Island), Japan (<named-content xmlns:xlink="http://www.w3.org/1999/xlink" content-type="dwc:verbatimCoordinates" xlink:type="simple">30°22.78'N, 130°34.49'E</named-content>; Alt. 648 m), by Takafumi Nakano on 29 October, 2011.</p><p>Four <bold>paratypes</bold> collected from under rocks along mountain trails in Yakushima, Kagoshima Pref. (Yakushima Island), Japan, by Takafumi Nakano. Two specimens from the type locality: KUZ Z221 (<named-content xmlns:xlink="http://www.w3.org/1999/xlink" content-type="dwc:verbatimCoordinates" xlink:type="simple">30°22.87'N, 130°34.68'E</named-content>; Alt. 649 m), dissected, on 28 October, 2011, and KUZ Z225 (<named-content xmlns:xlink="http://www.w3.org/1999/xlink" content-type="dwc:verbatimCoordinates" xlink:type="simple">30°22.75'N, 130°34.49'E</named-content>; Alt. 646 m), on 29 October, 2011. Two specimens from Kusugawa on 28 October, 2011: KUZ Z222 (<named-content xmlns:xlink="http://www.w3.org/1999/xlink" content-type="dwc:verbatimCoordinates" xlink:type="simple">30°23.76'N, 130°35.25'E</named-content>; Alt. 363 m), and KUZ Z223 (<named-content xmlns:xlink="http://www.w3.org/1999/xlink" content-type="dwc:verbatimCoordinates" xlink:type="simple">30°23.75'N, 130°35.25'E</named-content>; Alt. 363 m), dissected.</p></tp:treatment-sec><tp:treatment-sec sec-type="Etymology"><title>Etymology.</title><p>The specific name is from the Japanese animation movie title ‘Mononoke-hime (Princess Mononoke)’. The type locality of this new species is the origin of an epic forest in that movie. The specific name is a Japanese word, not a Latin or latinized word.</p></tp:treatment-sec><tp:treatment-sec sec-type="Description"><title>Description of holotype.</title><p>Body firm, muscular, elongated, gaining regularly in width in caudal direction, dorso-ventral depressed, sides nearly parallel from mid length to point just anterior to caudal sucker, BL 139.3 mm, BW 9.2 mm (<xref ref-type="fig" rid="F2">Figs 2</xref><xref ref-type="fig" rid="F3">, 3</xref>).<!--PageBreak--> Caudal sucker ventral, oval, its diameter smaller than BW (<xref ref-type="fig" rid="F3">Figs 3B</xref>, <xref ref-type="fig" rid="F4">4D</xref>). In life, dorsal surface of somites I–XIII, XXVII and caudal sucker grayish purple, and of somites XIV–XXVI amber (<xref ref-type="fig" rid="F2">Fig. 2</xref>), ventral surface grayish white. Color faded in preservative, without any dark lines (<xref ref-type="fig" rid="F3">Fig. 3</xref>).</p><fig id="F2" position="float" orientation="portrait"><label>Figure 2.</label><caption><p><italic><tp:taxon-name>Orobdella mononoke</tp:taxon-name></italic> sp. n., holotype, KUZ Z224, taken of live animal, dorsal view.</p></caption><graphic xmlns:xlink="http://www.w3.org/1999/xlink" xlink:href="ZooKeys-181-079-g002.jpg" position="float" orientation="portrait" xlink:type="simple"/></fig><fig id="F3" position="float" orientation="portrait"><label>Figure 3.</label><caption><p><italic><tp:taxon-name>Orobdella mononoke</tp:taxon-name></italic> sp. n., holotype, KUZ Z224. <bold>A</bold> Dorsal and <bold>B</bold> ventral views. Scale bar, 1 cm.</p></caption><graphic xmlns:xlink="http://www.w3.org/1999/xlink" xlink:href="ZooKeys-181-079-g003.jpg" position="float" orientation="portrait" xlink:type="simple"/></fig><fig id="F4" position="float" orientation="portrait"><label>Figure 4.</label><caption><p><italic><tp:taxon-name>Orobdella mononoke</tp:taxon-name></italic> sp. n., holotype, KUZ Z224. <bold>A</bold> Dorsal view of somites I–VIII <bold>B</bold> ventral view of somites I–VIII <bold>C</bold> dorsal view of somites XXV–XXVII and caudal sucker <bold>D</bold> ventral view of somites XXV–XXVII and caudal sucker <bold>E</bold> ventral view of somites XI–XIII <bold>F</bold> ventral view of gastroporal duct; and <bold>G</bold> ventral view of gastropore and female gonopore. Scale bars, 2 mm (A–F) and 0.5 mm (G). Abbreviations: an, anus; cp, crop; fp, female gonopore; gd, gastroporal duct; gp, gastropore; mp, male gonopore; np, nephridiopore; and ph, pharynx.</p></caption><graphic xmlns:xlink="http://www.w3.org/1999/xlink" xlink:href="ZooKeys-181-079-g004.jpg" position="float" orientation="portrait" xlink:type="simple"/></fig><p><!--PageBreak--><!--PageBreak-->Somite I completely merged with prostomium (<xref ref-type="fig" rid="F4">Fig. 4A</xref>). Somites II and III uniannulate (<xref ref-type="fig" rid="F4">Fig. 4A</xref>). Somites IV and V biannulate, (a1+a2) = a3 (<xref ref-type="fig" rid="F4">Fig. 4A</xref>), V a3 forming posterior margin of oral sucker (<xref ref-type="fig" rid="F4">Fig. 4B</xref>). Somite VI quadrannulate on dorsal, b1 = b2 &lt; a2 = a3, triannulate on venter, a1 = a2 = a3 (<xref ref-type="fig" rid="F4">Fig. 4A–B</xref>). Somite VII quadrannulate, a1 = a2 = b5 = b6 (<xref ref-type="fig" rid="F4">Fig. 4A–B</xref>). Somites VIII–XXV sexannulate. b1 = b2 = a2 = b5 = c11 = c12 (<xref ref-type="fig" rid="F4">Fig. 4A–E</xref>). Somite XXVI quinquannulate, b1 = b2 = a2 &lt; b5 = b6, b5 and b6 with slight furrows on dorsal (<xref ref-type="fig" rid="F4">Fig. 4C–D</xref>), XXVI b5 being last complete annulus on venter (<xref ref-type="fig" rid="F4">Fig. 4D</xref>). Somite XXVII comprising a few furrows; anus behind it with no post-anal annulus (<xref ref-type="fig" rid="F4">Fig. 4C</xref>).</p><p>Anterior ganglionic mass in VI a2 and a3. Ganglion VII in a1 and a2. Ganglia VIII–XV, XXII and XXIII in a2 of each somite (<xref ref-type="fig" rid="F5">Fig. 5A</xref>). Ganglia XVI–XXI and XXIV in b2 and a2 of each somite (<xref ref-type="fig" rid="F5">Fig. 5A</xref>). Ganglion XXV in b2. Ganglion XXVI in XXV c12 and XXVI b1. Posterior ganglionic mass in XXVI a2 and b5.</p><p>Eyes three pairs, first pair dorsally on posterior margin of II (<xref ref-type="fig" rid="F4">Fig. 4A</xref>), second pair dorsolaterally on middle of V (a1 + a2). Nephridiopores in 17 pairs, ventrally at posterior margin of a1 of each somite of VIII–XXIV (<xref ref-type="fig" rid="F4">Fig. 4B, E</xref>). Papillae numerous, minute, hardly visible, one row on every annulus.</p><p>Pharynx agnathous, euthylaematous, reaching to XIV/XV (<xref ref-type="fig" rid="F4">Fig. 4F</xref>). Crop tubular, acaecate, in XIV/XV to XXI b2/a2. Gastropore conspicuous, ventral, located slightly anterior to middle of XIII b2 (<xref ref-type="fig" rid="F4">Fig. 4E, G</xref>). Gastroporal duct, winding at junction with gastropore, tubular but slightly bulbous at junction with crop, joining with crop in XIV c11 (<xref ref-type="fig" rid="F4">Fig. 4F</xref>). Intestine tubular, acaecate, in XXI b2/a2 to XXIV b2/a2. Rectum, tubular, thin-walled.</p><p>Male gonopore in the furrow of XI c11/c12 (<xref ref-type="fig" rid="F4">Fig. 4E</xref>). Female gonopore located slightly anterior to middle of XIII b2, inconspicuous, located behind gastropore (<xref ref-type="fig" rid="F4">Fig. 4E, G</xref>). Gonopores separated by 8 + 1/2 annuli (<xref ref-type="fig" rid="F4">Fig. 4E</xref>). Testisacs multiple, one or two testisacs on each side in each annulus, in XIX c11 to XXV b5 (<xref ref-type="fig" rid="F5">Fig. 5A</xref>). Paired epididymides in XVI b2 to XIX b5 (<xref ref-type="fig" rid="F5">Fig. 5A</xref>). Ejaculatory bulbs absent. Ejaculatory ducts in XI b5 to XVI b2, loosely coiled, each winding from each junction with epididymis, narrowing at junction with atrial cornu, then turning sharply inward toward atrial cornu without pre-atrial loop (<xref ref-type="fig" rid="F5">Fig. 5A–D</xref>). Pair of atrial cornua in XI b5 and c11, muscular, ovate (<xref ref-type="fig" rid="F5">Fig. 5A–B, D</xref>). Atrium short, muscular, globular in XI c11 and c12 (<xref ref-type="fig" rid="F5">Fig. 5B–D</xref>). Penis sheath and penis absent. Ovisacs one pair, thin-walled, globular, in XIII a2 and b5 (<xref ref-type="fig" rid="F5">Fig. 5A, E</xref>). Oviducts thin-walled, right oviduct crossing ventrally beneath nerve cord, both oviducts converging into common oviduct in XIII b2 (<xref ref-type="fig" rid="F5">Fig. 5A, E</xref>). Common oviduct thin-walled, short, directly ascending to female gonopore (<xref ref-type="fig" rid="F5">Fig. 5E</xref>).</p><fig id="F5" position="float" orientation="portrait"><label>Figure 5.</label><caption><p><italic><tp:taxon-name>Orobdella mononoke</tp:taxon-name></italic> sp. n., holotype, KUZ Z224. <bold>A</bold> Dorsal view of reproductive system including ventral nervous system <bold>B</bold> dorsal view of male atrium including position of ganglion XI <bold>C</bold> lateral view of male atrium <bold>D</bold> ventral view of male atrium; and <bold>E</bold> dorsal view of female reproductive system including position of ganglion XIII. Scale bars, 5 mm (<bold>A</bold>) and 1 mm (<bold>B–E</bold>). Abbreviations: ac, atrial cornu; at, atrium; cod, common oviduct; ed, ejaculatory duct; ep, epididymis; gp, gastropore; o, ovisac; od, oviduct; and ts, testisac.</p></caption><graphic xmlns:xlink="http://www.w3.org/1999/xlink" xlink:href="ZooKeys-181-079-g005.jpg" position="float" orientation="portrait" xlink:type="simple"/></fig></tp:treatment-sec><tp:treatment-sec sec-type="Variation"><title>Variation.</title><p>In life, color generally same as holotype (<xref ref-type="fig" rid="F2">Fig. 2</xref>). Somites III and IV uniannulate. Pharynx reaching to XIV b5/c11–XIV c11/c12. Crop reaching to XXI b2/a2–XXI a2. Gastroporal duct joining with crop in XIV b5; immature specimen (KUZ Z223), simple tubular. Intestine reaching to XXIV b1–XXIV b5. Testisacs in XIX b1 to XXIV c11. <tp:taxon-name>Epididymides</tp:taxon-name> in XV a2 to XVIII c11. Immature specimen (KUZ Z223), pair of atrial cornua in XI c11, fusiform. Left oviduct crossing ventrally beneath nerve cord<!--PageBreak-->.</p></tp:treatment-sec><tp:treatment-sec sec-type="Distribution"><title>Distribution.</title><p>Known from mountainous regions of Yakushima Island, Japan (<xref ref-type="fig" rid="F1">Fig. 1</xref>).</p></tp:treatment-sec><tp:treatment-sec sec-type="Phylogenetic position"><title>Phylogenetic position.</title><p>The ML tree with ln <italic>L</italic> = -14306.80 (<xref ref-type="fig" rid="F6">Fig. 6</xref>) was nearly identical to the obtained BI tree (not shown). Monophyly of the genus <italic><tp:taxon-name>Orobdella</tp:taxon-name></italic> was confirmed (BS = 99 %, BPP = 100 %). The genus <italic><tp:taxon-name>Orobdella</tp:taxon-name></italic> then divided into two clades: clade A (BS = 99 %, BPP = 100 %) consisted of two species from Hokkaido, Japan, <italic><tp:taxon-name>Orobdella kawakatsuorum</tp:taxon-name></italic> Richardson, 1975 and <italic><tp:taxon-name>Orobdella koikei</tp:taxon-name></italic>; and clade B (BS = 98 %, BPP = 100 %) included all the other <italic><tp:taxon-name>Orobdella</tp:taxon-name></italic> species. Clade B comprised two subclades: subclade B1 was <italic><tp:taxon-name>Orobdella tsushimensis</tp:taxon-name></italic> Nakano, 2011 from Tsushima Island, Japan; and subclade B2 (BS = 70 %, BPP = 100 %) was further divided into two subclades. Subclade B2a (BS = 92 %, BPP = 100 %) included <italic><tp:taxon-name>Orobdella mononoke</tp:taxon-name></italic> sp. n., <italic><tp:taxon-name>Orobdella esulcata</tp:taxon-name></italic> Nakano, 2010 from Kyushu, and two <italic><tp:taxon-name>Orobdella</tp:taxon-name></italic> species from the Ryukyu Archipelago, <italic><tp:taxon-name>Orobdella dolichopharynx</tp:taxon-name></italic> and <italic><tp:taxon-name>Orobdella shimadae</tp:taxon-name></italic>. Subclade B2b (BS = 73 %, BPP = 100 %) consisted of three species from Honshu, Japan, <italic><tp:taxon-name>Orobdella whitmani</tp:taxon-name></italic> Oka, 1895, <italic><tp:taxon-name>Orobdella ijimai</tp:taxon-name></italic> and <italic><tp:taxon-name>Orobdella octonaria</tp:taxon-name></italic>.</p><fig id="F6" position="float" orientation="portrait"><label>Figure 6.</label><caption><p>The ML tree of 4167 bp of nuclear 18S rDNA and histone H3 and mitochondrial COI, tRNA<sup>Cys</sup>, tRNA<sup>Met</sup>, 12S rDNA, tRNA<sup>Val</sup> and 16S rDNA. A species name in green indicates a quadrannulate species; in red, sexannulate; and in blue, octannulate. The numbers associated with the nodes represent the bootstrap values for ML (BS)/ and Baysian posterior probabilities (BPPs). BS higher than 70% and/or BPP higher than 95% are indicated.</p></caption><graphic xmlns:xlink="http://www.w3.org/1999/xlink" xlink:href="ZooKeys-181-079-g006.jpg" position="float" orientation="portrait" xlink:type="simple"/></fig><p>In subclade B2a, monophyly of <italic><tp:taxon-name>Orobdella dolichopharynx</tp:taxon-name></italic> and <italic><tp:taxon-name>Orobdella shimadae</tp:taxon-name></italic> was well supported (BS = 93 %, BPP = 100 %). However, the precise phylogenetic position of <italic><tp:taxon-name>Orobdella mononoke</tp:taxon-name></italic> sp. n. in the sublcade could not be determined. In the ML analysis, <italic><tp:taxon-name>Orobdella mononoke</tp:taxon-name></italic> sp. n. and <italic><tp:taxon-name>Orobdella esulcata</tp:taxon-name></italic> formed a monophyletic clade, but this clade was not supported well (BS = 30 %). In the BI analysis, <italic><tp:taxon-name>Orobdella mononoke</tp:taxon-name></italic> sp. n. and two Ryukyu Archipelago species formed a monophyletic clade, but this relationship was not also supported (BPP = 77 %).</p></tp:treatment-sec><tp:treatment-sec sec-type="Remarks"><title>Remarks.</title><p><italic><tp:taxon-name>Orobdella mononoke</tp:taxon-name></italic> sp. n. differs from the three other sexannulate congeneric species, <italic><tp:taxon-name>Orobdella ijimai</tp:taxon-name></italic>, <italic><tp:taxon-name>Orobdella dolichopharynx</tp:taxon-name></italic>, and <italic><tp:taxon-name>Orobdella shimadae</tp:taxon-name></italic>, in the following characteristics (<xref ref-type="table" rid="T3">Table 3</xref>): 1) dorsal surface bicolor, I–XIII, XXVII and caudal sucker grayish purple, XIV–XXVI amber; 2) VI quadrannulate on dorsal; 3) VII quadrannulate; 4) VIII sexannulate; 5) gonopores separated by 8 + 1/2 annuli; 6) pharynx reaching to XIV; 7) gastroporal duct tubular but bulbous at junction with crop; 8) epididymides in XV–XIX (approximately four somites); and 9) atrial cornua ovate. <italic><tp:taxon-name>Orobdella mononoke</tp:taxon-name></italic> sp. n. is clearly distinguished from <italic><tp:taxon-name>Orobdella esulcata</tp:taxon-name></italic>, <italic><tp:taxon-name>Orobdella kawakatsuorum</tp:taxon-name></italic>, <italic><tp:taxon-name>Orobdella koikei</tp:taxon-name></italic>, <italic><tp:taxon-name>Orobdella tsushimensis</tp:taxon-name></italic>, <italic><tp:taxon-name>Orobdella octonaria</tp:taxon-name></italic> and <italic><tp:taxon-name>Orobdella whitmani</tp:taxon-name></italic>, in having mid-body somites that are sexannulate; they are quadrannulate in <italic><tp:taxon-name>Orobdella esulcata</tp:taxon-name></italic>, <italic><tp:taxon-name>Orobdella kawakatsuorum</tp:taxon-name></italic>, <italic><tp:taxon-name>Orobdella koike</tp:taxon-name></italic>, <italic><tp:taxon-name>Orobdella tsushimensis</tp:taxon-name></italic> and <italic><tp:taxon-name>Orobdella whitmani</tp:taxon-name></italic>, and octannulate in <italic><tp:taxon-name>Orobdella octonaria</tp:taxon-name></italic>.</p><table-wrap id="T3" position="float" orientation="portrait"><label>Table 3.</label><caption><p>Comparisons of morphological characters between <italic><tp:taxon-name>Orobdella mononoke</tp:taxon-name></italic> sp. n. and three sexannulate congeneric species.</p></caption><table><tbody><tr><th rowspan="1" colspan="1"><bold>Character</bold></th><th rowspan="1" colspan="1"><bold><italic><tp:taxon-name>Orobdella mononoke</tp:taxon-name></italic> sp. n.</bold></th><th rowspan="1" colspan="1"><bold><italic><tp:taxon-name>Orobdella dolichopharynx</tp:taxon-name></italic></bold></th><th rowspan="1" colspan="1"><bold><italic><tp:taxon-name>Orobdella ijimai</tp:taxon-name></italic></bold></th><th rowspan="1" colspan="1"><bold><italic><tp:taxon-name>Orobdella shimadae</tp:taxon-name></italic></bold></th></tr><tr><td rowspan="1" colspan="1">Color of dorsal surface</td><td rowspan="1" colspan="1">bicolor, I–XIII, XXVII and caudal sucker grayish purple, XIV–XXVI amber</td><td rowspan="1" colspan="1">yellowish green</td><td rowspan="1" colspan="1">yellowish green</td><td rowspan="1" colspan="1">yellowish green</td></tr><tr><td rowspan="1" colspan="1">Annulation of VI</td><td rowspan="1" colspan="1">quadrannulate on dorsal</td><td rowspan="1" colspan="1">triannulate</td><td rowspan="1" colspan="1">triannulate</td><td rowspan="1" colspan="1">triannulate</td></tr><tr><td rowspan="1" colspan="1">Annulation of VII</td><td rowspan="1" colspan="1">quadrannulate</td><td rowspan="1" colspan="1">quadrannulate</td><td rowspan="1" colspan="1">quadrannulate</td><td rowspan="1" colspan="1">triannulate</td></tr><tr><td rowspan="1" colspan="1">Annulation of VIII</td><td rowspan="1" colspan="1">sexannulate</td><td rowspan="1" colspan="1">quinquannulate</td><td rowspan="1" colspan="1">sexannulate</td><td rowspan="1" colspan="1">quinquannulate</td></tr><tr><td rowspan="1" colspan="1">Number of annuli between gonopores</td><td rowspan="1" colspan="1">8 + 1/2</td><td rowspan="1" colspan="1">8</td><td rowspan="1" colspan="1">1/2 + 7 + 1/2</td><td rowspan="1" colspan="1">9</td></tr><tr><td rowspan="1" colspan="1">Pharynx</td><td rowspan="1" colspan="1">reaching to XIV</td><td rowspan="1" colspan="1">reaching to XVI</td><td rowspan="1" colspan="1">reaching to XIV</td><td rowspan="1" colspan="1">reaching to XVI</td></tr><tr><td rowspan="1" colspan="1">Gastroporal duct</td><td rowspan="1" colspan="1">tubular, but bulbous at junctions with crop</td><td rowspan="1" colspan="1">tubular, reaching  to XVI</td><td rowspan="1" colspan="1">bulbous</td><td rowspan="1" colspan="1">tubular reaching to XV</td></tr><tr><td rowspan="1" colspan="1">Epididymides</td><td rowspan="1" colspan="1">in XV–XIX (about four somites)</td><td rowspan="1" colspan="1">absent</td><td rowspan="1" colspan="1">in XVI–XIX (about two and half somites)</td><td rowspan="1" colspan="1">absent</td></tr><tr><td rowspan="1" colspan="1">Atrial cornua</td><td rowspan="1" colspan="1">ovate</td><td rowspan="1" colspan="1">absent</td><td rowspan="1" colspan="1">ellipsoid</td><td rowspan="1" colspan="1">absent</td></tr></tbody></table></table-wrap><p>The trees obtained in this study are nearly identical to those obtained in other phylogenetic analyses of the genus <italic><tp:taxon-name>Orobdella</tp:taxon-name></italic> (<xref ref-type="bibr" rid="B24">Nakano 2012</xref>; <xref ref-type="bibr" rid="B24">Nakano et al. 2012</xref>). However, the phylogenetic position of <italic><tp:taxon-name>Orobdella mononoke</tp:taxon-name></italic> sp. n. still remains uncertain. Further taxon samplings will be needed to obtain robust phylogeny of the genus <italic><tp:taxon-name>Orobdella</tp:taxon-name></italic>.</p><p><italic><tp:taxon-name>Orobdella mononoke</tp:taxon-name></italic> sp. n. inhabits Yakushima Island, which is located in the northern part of the Ryukyu Archipelago (<xref ref-type="fig" rid="F1">Fig. 1</xref>). In the Ryukyu Archipelago, two sexannulate <italic><tp:taxon-name>Orobdella</tp:taxon-name></italic> species have been described: 1) <italic><tp:taxon-name>Orobdella dolichopharynx</tp:taxon-name></italic> from Amamioshima Island; and 2) <italic><tp:taxon-name>Orobdella shimadae</tp:taxon-name></italic> from Okinawajima Island. These two species have the following characteristics in common: 1) long pharynx, reaching to somite XVI; 2) rudimentary gastroporal duct and absence of gastropore; 3) absence of epididymides; <!--PageBreak-->and 4) absence of male atrial cornua. Although <italic><tp:taxon-name>Orobdella mononoke</tp:taxon-name></italic> sp. n. is a sexannulate species, this species does not share such morphological characteristics. <italic><tp:taxon-name>Orobdella mononoke</tp:taxon-name></italic> sp. n. possesses 1) normal length pharynx for the genus <italic><tp:taxon-name>Orobdella</tp:taxon-name></italic>, 2) developed gastroporal duct and conspicuous gastropore, 3) epididymides in XV–XIX, 4) ovate atrial cornua. Molecular phylogenetic analyses in this study also could not show<!--PageBreak--> monophyly of the three species in the Ryukyu Archipelago, <italic><tp:taxon-name>Orobdella mononoke</tp:taxon-name></italic> sp. n., <italic><tp:taxon-name>Orobdella dolichopharynx</tp:taxon-name></italic> and <italic><tp:taxon-name>Orobdella shimadae</tp:taxon-name></italic>. These differences of morphological characteristics and molecular phylogenetic analyses suggest that <italic><tp:taxon-name>Orobdella mononoke</tp:taxon-name></italic> sp. n. is not closely related to <italic><tp:taxon-name>Orobdella dolichoharynx</tp:taxon-name></italic> and <italic><tp:taxon-name>Orobdella shimadae</tp:taxon-name></italic>. In vertebrates, the fauna of the Osumi Islands, in which Yaushima Island is included, is related to that of Kyushu (<xref ref-type="bibr" rid="B39">Toda et al. 2003</xref>). In the case of leeches, <italic><tp:taxon-name>Haemadipsa japonica</tp:taxon-name></italic> Whitman, 1886, which inhabits Honshu, Shikoku and Kyushu, Japan, is distributed in Yakushima Island (<xref ref-type="bibr" rid="B13">Itoh 2003</xref>). In islands of the Ryukyu Archipelago south of Yakushima Island, however, another species, <italic><tp:taxon-name>Haemadipsa rjukjuana</tp:taxon-name></italic> Oka, 1910, is distributed (<xref ref-type="bibr" rid="B16">Lai et al. 2011</xref>). A recent molecular phylogenetic study revealed that <italic><tp:taxon-name>Haemadipsa japonica</tp:taxon-name></italic> and <italic><tp:taxon-name>Haemadipsa rjukjuana</tp:taxon-name></italic> are not closely related species (<xref ref-type="bibr" rid="B5">Borda and Siddall 2011</xref>). These facts are collateral evidence that <italic><tp:taxon-name>Orobdella mononoke</tp:taxon-name></italic> sp. n. is not very closely related to <italic><tp:taxon-name>Orobdella dolichopharynx</tp:taxon-name></italic> and <italic><tp:taxon-name>Orobdella shimadae</tp:taxon-name></italic>. Whether or not this is true, additional inventory surveys and molecular phylogenetic studies are needed to reveal the phylogenetic relationships within and the biogeographical history of the genus <italic><tp:taxon-name>Orobdella</tp:taxon-name></italic>.</p></tp:treatment-sec><tp:treatment-sec><!--Section generated to contain objects referenced in tp:taxon-treatment.--><fig id="F1" position="float" orientation="portrait"><label>Figure 1.</label><caption><p>Map showing the northern and the central parts of the Ryukyu Archipelago, Japan.</p></caption><graphic xmlns:xlink="http://www.w3.org/1999/xlink" xlink:href="ZooKeys-181-079-g001.jpg" position="float" orientation="portrait" xlink:type="simple"/></fig></tp:treatment-sec><ref-list><ref id="B24"><mixed-citation xmlns:xlink="http://www.w3.org/1999/xlink" xlink:type="simple"><person-group><name name-style="western"><surname>Nakano</surname><given-names>T</given-names></name></person-group> (<year>2012</year>)<article-title> A new species of <italic>Orobdella</italic> (Hirudinida, Arhynchobdellida, Gastrostomobdellidae) and redescription of <italic>O. kawakatsuorum</italic> from Hokkaido, Japan with the phylogenetic position of the new species.</article-title><source>ZooKeys </source><volume>169</volume>: <fpage>9</fpage>-<lpage>30</lpage>. doi: <ext-link ext-link-type="uri" xlink:href="http://dx.doi.org/10.3897/zookeys.169.2425" xlink:type="simple">10.3897/zookeys.169.2425</ext-link></mixed-citation></ref><ref id="B39"><mixed-citation xmlns:xlink="http://www.w3.org/1999/xlink" xlink:type="simple"><!--PageBreak--><person-group><name name-style="western"><surname>Toda</surname><given-names>M</given-names></name><name name-style="western"><surname>Shokita</surname><given-names>S</given-names></name><name name-style="western"><surname>Nishida</surname><given-names>M</given-names></name></person-group> (<year>2003</year>)<article-title> Origin of the Ryukyu Biota.</article-title> In: <person-group><name name-style="western"><surname>Nishida</surname><given-names>M</given-names></name><name name-style="western"><surname>Shikatani</surname><given-names>N</given-names></name><name name-style="western"><surname>Shokita</surname><given-names>S</given-names></name></person-group> (<role>Eds</role>). <issue-title>The Flora and Fauna of Inland Waters in the Ryukyu Islands.</issue-title><source>Tokai University Press, Hadano</source>: <fpage>25</fpage>-<lpage>32</lpage>.</mixed-citation></ref><ref id="B13"><mixed-citation xmlns:xlink="http://www.w3.org/1999/xlink" xlink:type="simple"><person-group><name name-style="western"><surname>Itoh</surname><given-names>T</given-names></name></person-group> (<year>2003</year>)<article-title> Class Hirudinea.</article-title> In: <person-group><name name-style="western"><surname>Nishida</surname><given-names>M</given-names></name><name name-style="western"><surname>Shikatani</surname><given-names>N</given-names></name><name name-style="western"><surname>Shokita</surname><given-names>S</given-names></name></person-group> (<role>Eds</role>). <issue-title>The Flora and Fauna of Inland Waters in the Ryukyu Islands.</issue-title><source>Tokai University Press, Hadano</source>: <fpage>197</fpage>-<lpage>202</lpage>.</mixed-citation></ref><ref id="B16"><mixed-citation xmlns:xlink="http://www.w3.org/1999/xlink" xlink:type="simple"><person-group><name name-style="western"><surname>Lai</surname><given-names>Y-T</given-names></name><name name-style="western"><surname>Nakano</surname><given-names>T</given-names></name><name name-style="western"><surname>Chen</surname><given-names>J-H</given-names></name></person-group> (<year>2011</year>)<article-title> Three species of land leeches from Taiwan, <italic>Haemadipsa rjukjuana</italic> comb. n., a new record for <italic>Haemadipsa picta</italic> Moore, and an updated description of <italic>Tritetrabdella taiwana</italic> (Oka).</article-title><source>ZooKeys </source><volume>139</volume>: <fpage>1</fpage>-<lpage>22</lpage>. doi: <ext-link ext-link-type="uri" xlink:href="http://dx.doi.org/10.3897/zookeys.139.1711" xlink:type="simple">10.3897/zookeys.139.1711</ext-link></mixed-citation></ref><ref id="B5"><mixed-citation xmlns:xlink="http://www.w3.org/1999/xlink" xlink:type="simple"><person-group><name name-style="western"><surname>Borda</surname><given-names>E</given-names></name><name name-style="western"><surname>Siddall</surname><given-names>ME</given-names></name></person-group> (<year>2011</year>)<article-title> Insights into the evolutionary history of Indo-Pacific bloodfeeding terrestrial leeches (Hirudinida :Arhynchobdellida : Haemadipisdae).</article-title><source>Invertebrate Systematics </source><volume>24</volume>: <fpage>456</fpage>-<lpage>472</lpage>. doi: <ext-link ext-link-type="uri" xlink:href="http://dx.doi.org/10.1071/IS10013" xlink:type="simple">10.1071/IS10013</ext-link></mixed-citation></ref></ref-list></tp:taxon-treatment>
